# Supplementary material for: Genetic Basis of Grain Size and Weight in Rice, Wheat, and Barley
Source: Int J Mol Sci. 2023 Nov 29;24(23):16921. doi: 10.3390/ijms242316921 (PMC10706642; doi:10.3390/ijms242316921)
Supplement: Supplementary file 1 [file ijms-24-16921-s001.zip]

Archive with 1 entries (1 files):
- ijms-2699721-supplementary.xlsx
