# Supplementary material for: Genetic Basis of Grain Size and Weight in Rice, Wheat, and Barley
Source: Int J Mol Sci. 2023 Nov 29;24(23):16921. doi: 10.3390/ijms242316921 (PMC10706642; doi:10.3390/ijms242316921)
Supplement: Supplementary file 1 [file ijms-24-16921-s001.zip › ijms-2699721-supplementary.xlsx]

## Sheet: Arkusz1
Sebastian Gasparis, Michał Miłoszewski. Genetic basis of grain size and weight in rice, wheat, and barley (2023). International Journal of Molecular Sciences
Table S1. Aggregated list of genes controlling grain size in rice, wheat, and barley.
Section in the manuscript	Species	Gene or QTL name	Gene ID	Protein category	Type of regulation	Regulated process	Affected trait	References
3.1		G protein signaling
	Rice	Rice G Protein Alpha Subunit (RGA1)	Os05g0333200	G protein α subunit	positive	cell proliferation	grain size	[24]
		Rice G Protein Beta Subunit (RGB1)	Os03g0669100	G protein β subunit	positive	cell proliferation	grain size	[25]
		Grain Size 3 (GS3)	Os03g0407400	G protein γ subunit	negative	cell proliferation	grain length	[28,29]
		Dense And Erect Panicle 1 (DEP1)	Os09g0441900	G protein γ subunit	positive	cell proliferation	grain length	[32,33]
		GGC2	Os08g0456600	G protein γ subunit	positive	cell proliferation	grain length	[31]
		RGG1	Os03g0635100	Type-B G protein γ subunit	negative	cell proliferation	grain size	[27]
		RGG2	Os02g0137800	Type-A G protein γ subunit	negative	cell proliferation	grain size	[26]
	Wheat	TaGS3	TraesCS4A02G474000	G protein γ subunit	negative	cell proliferation	grain size	[37,38]
		TaDEP1	FJ039902	G protein γ subunit	positive	cell proliferation	grain size	[39]
	Barley	Brachytic1 (Brh1)	AF267485	G protein α subunit	positive	cell proliferation	grain size	[40]
		HvDEP1	FJ039903	G protein γ subunit	positive	cell proliferation	grain size	[41]
3.2		Ubiquitin pathway
	Rice	Grain Width 2 (GW2)	Os02g0244100	RING-type E3 ubiquitin ligase	negative	cell proliferation	grain width	[47,50]
		U-Box E3 Ubiquitin Ligase (TUD1)	Os03g0232600	U-box domain-containing protein 75	positive	cell proliferation	grain size	[52]
		Chang Li Geng 1 (CLG1)	Os05g47780	RING E3 ligase	positive	cell proliferation	grain length	[53]
		Wide And Thick Grain 1 (WTG1)/OsOTUB1	Os08g0537800	Otubain-like protease with deubiquitination activity	negative	cell expansion	grain length	[57,58]
		Large Grain 1 (LG1)	Os02g0244300	Ubiquitin-specific protease 15	positive	cell proliferation	grain width	[60]
	Wheat	Grain Width 2 (GW2)	TraesCS6A02G189300	RING-type E3 ubiquitin ligase	negative	cell proliferation	grain width	[48,49]
		TaDA1	TraesCSU01G007800	ubiquitin receptor DA1	negative	cell proliferation	grain size	[51]
		TaSDIR1-4A	TraesCS4A02G096000	RING finger E3 ligase	negative	ns	grain size	[54]
		ZnF-B	TraesCS4B02G042900	zinc-finger RING-type E3 ligase	positive	cell proliferation	grain size	[55]
		Wide And Thick Grain 1 (WTG1)	TraesCS7A02G263900	Otubain-like protease with deubiquitination activity	negative	cell expansion	grain length	[59]
3.3		MAPK signaling
	Rice	Small Grain 1 (SMG1)	Os02g0787300	Mitogen-activated protein kinase kinase 4 (MKK4)	positive	cell proliferation	grain size	[63]
		Small Grain 2 (SMG2)	Os04g0559800	Mitogen-activated protein kinase kinase 10 (MKK10)	positive	cell proliferation	grain size	[66]
		WRKY-type transcription factor WRKY53	Os05g0343400	Transcription factor WRKY53	positive	cell proliferation	grain size	[67]
		Dwarf And Small Grain1 (DSG1)/OsMAPK6	Os06g0154500	Mitogen-activated protein kinase 6	positive	cell proliferation	grain size	[64,65]
		Grain Size And Number 1 (GSN1) / LARGE8	Os05g0115800	Mitogen-activated protein kinase phosphatase OsMKP1	negative	cell proliferation	grain size	[68]
		ROP GTPase (OsRac1)	Os01g0229400	Rho-family GTPase	positive	cell proliferation	grain size	[69]
	Wheat	TaMPK3	TraesCS4D02G198600	Mitogen-activated protein kinase	negative	ns	grain width	[70]
3.4.1		Auxin
	Rice	Tillering And Small Grain 1 (TSG1) / FIB	Os01g0169800	Tryptophan aminotransferase-related protein 2	positive	cell proliferation/expansion	grain length	[72]
		OsYUC11	Os12g0189500	Flavin-containing monooxygenase	positive	cell proliferation	grain size	[73]
		Thousand-Grain Weight (TGW6)	Os06g0623700	IAA-glucose hydrolase	negative	cell expansion	grain size	[74]
		Big Grain 1 (BG1)	Os03g0175800	plasma membrane-associated protein	positive	cell proliferation/expansion	grain size	[77,78]
		Os ARF4	Os01g0927600	Auxin response factor 4	negative	cell expansion	grain length	[82]
		OsARF6	Os02g0164900	Auxin response factor 6	negative	cell expansion	grain length	[80]
		OsARF12	Os04g0671900	Auxin response factor 12	positive	cell proliferation	grain size	[81]
		OsAUX3	Os05g0447200	Auxin transporter-like protein 2	negative	cell expansion	grain length	[80]
		qTGW3/OsGSK5	Os03g0841800	GSK3/SHAGGY-Like Kinase 41	negative	ns	grain length	[82]
		Gnp4/LAX2	Os04g0396500	The RING-finger and wd40-associated ubiquitin-like protein	positive	cell expansion	grain length	[83]
		OsIAA3	Os01g0231000	Auxin-responsive protein	negative	cell expansion	grain length	[83]
	Wheat	Thousand-Grain Weight (TaTGW6)	TraesCS6A02G526800LC	IAA-glucose hydrolase	negative	cell expansion	grain size	[75,76]
		Big Grain 1 (BG1)	TraesCSU02G223800	plasma membrane-associated protein	positive	cell proliferation/expansion	grain size	[79]
3.4.2		Cytokinins
	Rice	Big Grain3 (BG3)/OsPUP4	Os01g0680200	Purine permease	positive	cell proliferation/expansion	grain size	[87]
		OsPUP7	Os05g0556800	Purine permease	positive	cell proliferation/expansion	grain size	[89,90]
		AGO2	Os04g0615700	ARGONAUTE family protein	positive	cell proliferation/expansion	grain size	[88]
		OsPIL15	Os01g0286100	bHLH transcription factor	negative	cell proliferation	grain size	[90]
		OsSGL	Os02g0134200	Putative DUF1645 protein family member	positive	cell proliferation/expansion	grain size	[91]
		qGL3 (OsPPKL1)	Os03g0646900	Serine/threonine-protein phosphatase	negative	ns	grain length	[92]
		OsCKX2	Os01g0197700	Cytokinin dehydrogenase	negative	ns	grain size	[93]
	Wheat	TaCKX2.2	TraesCS3D02G143300	Cytokinin dehydrogenase	negative	ns	grain size	[94]
		TaCKX6-D1	TraesCS3D02G143500	Cytokinin dehydrogenase	negative	ns	grain size	[95,96]
	Barley	HvCKX1		Cytokinin dehydrogenase	negative	ns	grain size	[97]
3.4.3		Gibberellins
	Rice	BC12/GDD1	Os09g0114500	Kinesin-like protein	positive	cell expansion	grain size	[102]
		GW6/OsGSR1	Os06g0266800	Gibberellic acid-stimulated transcript (GAST) family protein	positive	cell expansion	grain size	[103]
		OsGARS9	Os07g0592000	Gibberellic acid-stimulated transcript (GAST) family protein	positive	cell expansion	grain size	[104]
		GL10/OsMADS56	Os10g0536100	MADS-box transcription factor	positive	cell expansion	grain length	[105]
		OsWRKY36	Os04g0545000	WRKY transcription factor	negative	cell proliferation/expansion	grain size	[106]
		SLR1	Os03g0707600	DELLA protein	negative	cell proliferation/expansion	grain size	[106]
	Wheat	Rth-B1	TraesCS4B02G043100	DELLA protein	negative	ns	grain size	[55]
3.4.4		Brassinosteroids
	Rice	DWARF 2 (D2)	Os01g0197100	Cytochrome P450 90D2	positive	cell expansion	grain size	[108,113]
		DWARF 11 (D11)	Os04g0469800	Cytochrome P450 724B1	positive	cell expansion	grain size	[109-111]
		BRD2	Os10g0397400	delta (24)-sterol reductase	positive	cell expansion	grain length	[112]
		Slender Grain (SLG)	Os08g0562500	BAHD acyltransferase-like protein	positive	cell expansion	grain length	[113]
		Brassinosteroid Insensitive1 (OsBRI1)	Os01g0718300	Leucin-rich-repeat receptor-like kinase	positive	cell expansion	grain size	[115]
		OsBAK1	Os03g0440900	BRASSINOSTEROID INSENSITIVE 1-associated receptor kinase 1	positive	cell proliferation	grain length	[116]
		XIAO	Os04g0576900	Leucine-rich repeat (LRR) receptor-like kinase	positive	cell proliferation	grain length	[147]
		GSK3/Shaggy-like Kinase 2 (GSK2)	Os05g0207500	Shaggy-related protein kinase GSK2	negative	cell proliferation	grain size	[117]
		Brassinazole Resistant 1 (BZR1)	Os07g0580500	Transcription factor OsBZR1	positive	expansion	grain length	[110]
		Decreased Grain Size1 (DGS1)	Os03g0169800	transmembrane protein	positive	expansion	grain length	[118]
		Dwarf And Low Tillering (DLT)	Os06g0127800	GRAS family protein 32	negative	proliferation	grain width	[117,119]
		Dwarf And Low Tillering 2 (DLT2)	Os03g0723000	GRAS TF	negative	proliferation	grain width	[120]
		Small Grain2 (SG2)	Os02g0450000	Ribonuclese H-like domain protein	positive	prolifertion	grain size	[121]
		Ovate Family Protein 1 (OsOFP1)	Os01g0226700	Transcription repressor	negative	ns	grain width	[124]
		Ovate Family Protein 3 (OsOFP3)	Os01g0732300	Transcription repressor	negative	cell expansion	grain length	[125]
		Ovate Family Protein 19 (OsOFP19)	Os05g0324600	Transcription repressor	negative	cell expansion	grain length	[121]
		Large1	Os02g0517531	MEI2-LIKE PROTEIN4	negative	expansion	grain size	[126]
		qGL3 (OsPPKL1)	Os03g0646900	Serine/threonine-protein phosphatase	negative	cell proliferation	grain length	[130]
		GW5 (qSW5/GW5)	Os05g0187500	Calmodulin binding protein	positive	cell proliferation	grain size	[131]
		Grain Size 5 (GS5)	Os05g0158500	Serine carboxypeptidase-like 26	positive	proliferation	grain width	[132,133]
		GW10 (ORF1)	Os10g0515400	Cytochrome CYP89A2	positive	ns	grain length	[136]
	Wheat	TaD11	TraesCS2A02G331800	Cytochrome P450	positive	cell expansion	grain size	[114]
		Grain Size 5 (TaGS5)	TraesCS6A02G220200	Serine carboxypeptidase-like 26	positive	ns	grain size	[135]
	Barley	GSK3/Shaggy-like Kinase1.1 (HvGSK1.1)	HORVU.MOREX.r3.3HG0252610	GSK3/SHAGGY-Like Kinase	negative	ns	grain size	[129]
3.4.5		Ethylene
	Rice	OsFBK12	Os03g0171600	Kelch repeat-containing F-box family protein	positive	cell expansion	grain size	[139]
		OsSPMS1	Os06g0528600	Aminopropyl transferase	negative	cell expansion	grain length	[141]
		OsPAO5	Os04g0671300	Polyamine oxidase 5	negative	cell proliferation	grain length	[140]
		OsERF115	Os08g0521600	Ethylene response factor	positive	cell proliferation	grain size	[142]
3.4.6		Jasmonate
	Rice	OsTIFY11b	Os03g0181100	TIFY family protein	positive	ns	grain size	[144]
	Wheat	TGW1/KAT-2B	TraesCS6B01G432600	keto-acyl thiolase 2B	positive	cell expansion	grain size	[146]
3.5.1		Transcriptional regulation
	Rice	GLW7/OsSPL13	Os07g0505200	Squamosa promoter-binding-like protein	positive	cell expansion	grain size	[148]
		GW8/OsSPL16	Os08g0531600	Squamosa promoter-binding-like protein	positive	cell proliferation	grain size	[150]
		OsSPL12	Os06g0703500	Squamosa promoter-binding-like protein	positive	cell expansion	grain width	[149]
		OsSPL18	Os09g0507100	Squamosa promoter-binding-like protein	positive	cell proliferation	grain width	[154]
3.5.2		OsGRF1	Os02g0776900	Growth-regulating factor 1	positive	ns	grain size	[156]
		GS2/OsGRF4	Os02g0701300	Growth-regulating factor 4	positive	both	grain size	[157-159]
		OsGRF8	Os11g0551900	Growth-regulating factor 8	positive	ns	grain length	[156]
		OsGIF1	Os03g0733600	GRF-interacting factor 1	positive	cell expansion	grain size	[158-160]
3.5.3		An-1	Os04g0350700	bHLH transcription factor	positive	cell expansion	grain length	[165]
		PGL1	Os03g0171300	bHLH transcription factor	positive	cell expansion	grain length	[164]
		OsBUL1	Os02g0747900	bHLH transcription factor	positive	cell expansion	grain size	[168,169]
		Brassinosteroid Upregulated 1 (BU1)	Os06g0226500	bHLH transcription factor	positive	ns	grain size	[167]
3.5.4		SMOS1	Os05g0389000	AP2-like ethylene-responsive transcription factor	positive	cell expansion	grain size	[84]
		OsLG3	Os03g0183000	AP2 domain class transcription factor	positive	cell expansion	grain size	[171]
		OsSNB	Os07g0235800	AP2 transcription factor	negative	cell expansion	grain size	[172]
3.5.5		AFG1	Os02g0682200	MADS-box transcription factor 6	positive	cell proliferation/expansion	grain size	[174]
3.5.6		Grain Weight 6a (GW6a)/OsgHAT1	Os06g0650300	GNAT-like histone acetyltransferase 1	positive	cell expansion	grain length	[175]
		PANDA	Os07g0175100	Harbinger transposon derived protein	negative	ns	grain size	[176]
		RAV6	Os02g0683500	B3 DNA-binding domain-containing protein	negative	ns	grain size	[177]
		MISSEN	XLOC_057324	Long noncoding RNA	negative	cell proliferation	grain size	[178]
3.5.7		OsGBP1	Os06g0130600	GAGA-binding factor	positive	ns	grain length	[179]
		OsGBP3	Os10g0115200	GAGA-binding factor	negative	ns	grain length	[179]
		HOS59	Os06g0646600	KNOX II transcription factor	negative	cell expansion	grain length	[180]
		GL6	Os06g0666100	plant AT-rich sequence- and zinc-binding (PLATZ) protein	positive	cell proliferation	grain length	[181]
		OsNF-YC10	Os01g0346900	NF-Y transcription factor	positive	cell proliferation	grain width	[182]
		TH1/AFD1	Os02g0811000	ALOG domain associated protein	positive	cell expansion	grain size	[183,184]
		OsFD2	Os06g0720900	basic leucine zipper (bZIP) transcription factor	negative	cell proliferation/expansion	grain size	[185]
3.5.1	Wheat	GLW7/OsSPL13	TraesCS2A02G232400	Squamosa promoter-binding-like protein	positive	cell expansion	grain size	[151]
		GW8/OsSPL16	TraesCS7A02G260500	Squamosa promoter-binding-like protein	positive	cell proliferation	grain size	[152,153]
3.5.2		TaGRF4-A1/TaGRF3-2A	TraesCS2A02G435100	Growth-regulating factor	Positive	ns	grain size	[161-163]
3.5.3		TaPGS1	TraesCS1D02G094000	bHLH transcription factor	positive	ns	grain size	[166]
3.6		miRNAs
	Rice	miR167a	MI0000676	miRNA	positive	cell expansion	grain length	[80]
		miR156k	MI0001090	miRNA	negativ	cell proliferation	grain size	[154]
		miR397a	MI0001049	miRNA	positive	ns	grain size	[186]
		miR397b	MI0001050	miRNA	positive	ns	grain size	[186]
		miR530	MI0003203	miRNA	negativ	cell proliferation/expansion	grain size	[187]
3.7		Grain filling and sugar transport associated regulators
	Rice	OsSWEET4	Os02g0301100	Bidirectional sugar transporter	positive	grain filling	grain size	[191]
		OsSWEET11	Os08g0535200	Bidirectional sugar transporter	positive	grain filling	grain size	[192]
		OsSWEET15	Os02g0513100	Bidirectional sugar transporter	positive	grain filling	grain size	[193]
		OsSUT2	Os12g0641400	Sucrose transporter	positive	grain filling	grain size	[194]
		GRF1	Os10g0508100	membrane-localized protein	positive	grain filling	grain size	[196]
		OsPK3	Os04g0677500	Pyruvate kinase	positive	grain filling	grain size	[197]
		DG1	Os03g0229500	MATE transporter	positive	grain filling	grain size	[198]
	Barley	HvSWEET11b	HORVU.MOREX.r3.7HG0684580	Bidirectional sugar transporter	positive	grain filling	grain size	[190]
3.8		Other regulators
	Rice	OsCYP704A3	Os04g0573900	Cytochrome CYP704A3	negative	ns	grain length	[199]
		GIANT EMBRYO/BG2	Os07g0603700	Cytochrome CYP78A13	negative	embryo development	grain length	[200,201]
		Grain Length 7 (GL7/GW7/SLG7)	Os07g0603300	TONNEAU1-recruiting motif protein	positive	cell proliferation	grain length	[203-205]
		OsKinesin-13A/SRS3	Os05g0154700	Kinesin 13A	positive	cell expansion	grain length	[207,208]
		OsIQD14	Os08g0115200	microtubule-associated protein	positive	cell expansion	grain length	[209]
		OsAGSW1	Os05g0323800	ABC1-like kinase	positive	cell proliferation	grain size	[210]
		FUWA	Os02g0234200	NHL repeat-containing protein	negative	proliferation	grain width	[211]
		TGW2	Os02g0763000	CELL NUMBER REGULATOR 1 (OsCNR1)		proliferation	grain size	[212]
		OsCOMT	Os08g0157500	Flavone 3'-O-methyltransferase 1	positive	ns	grain size	[213]
	Wheat	TaCYP78A3	KP768392	Cytochrome CYP78A3	positive	ns	grain size	[202]
		TaGW7	TraesCS2A01G176000	TONNEAU1-recruiting motif protein	positive	cell proliferation	grain length	[206]
